# Supplementary material for: Primary care mental health services in Qatar
Source: BJPsych Int. 2021 Feb;18(1):15–8. doi: 10.1192/bji.2020.45 (PMC8274405; doi:10.1192/bji.2020.45)
Supplement: Supplementary file 1 [file S2056474020000458sup001.zip]

Archive with 5 entries (5 files):
- S2056474020000458sup001.pdf
- S2056474020000458sup002.pdf
- S2056474020000458sup003.pdf
- S2056474020000458sup004.pdf
- S2056474020000458sup005.pdf
